# Supplementary material for: Chromosome-level genome and high nitrogen stress response of the widespread and ecologically important wetland plant Typha angustifolia
Source: Front Plant Sci. 2023 May 17;14:1138498. doi: 10.3389/fpls.2023.1138498 (PMC10230045; doi:10.3389/fpls.2023.1138498)
Supplement: Supplementary file 1 [file DataSheet_1.zip]

Archive with 3 entries (2 files):
- Supplementary Material/Supplementary figures.doc
- Supplementary Material/Supplementary tables.xlsx
- Supplementary Material/
