# Supplementary material for: Chromosome-level genome and high nitrogen stress response of the widespread and ecologically important wetland plant Typha angustifolia
Source: Front Plant Sci. 2023 May 17;14:1138498. doi: 10.3389/fpls.2023.1138498 (PMC10230045; doi:10.3389/fpls.2023.1138498)
Supplement: Supplementary file 1 [file DataSheet_1.zip › Supplementary Material/Supplementary tables.xlsx]

## Sheet: Table S1. Gene evolution
Table S1 Informations of the 15 species used for gene family expansion and contraction analysis. Species names were checked according to The Plant List (http://www.theplantlist.org/).
Order	Family	Species	Abbreviations used for data analyses in this study	Source of data
Poales	Typhaceae	Typha angustifolia	typang	This study
	Poaceae	Panicum virgatum	panvir	Phytozome Panicum virgatum v5.1
		Triticum aestivum	triaes	Phytozome Triticum aestivum v2.2
		Zea mays	zeamay	Phytozome Zea mays LH145 v1.2
		Oryza sativa	orysat	Phytozome Oryza sativa 323 v7.0
	Bromeliaceae	Ananas comosus	anacom	Phytozome Ananas comosus v3
	Joinvilleaceae	Joinvillea ascendens	joiasc	Phytozome Joinvillea ascendens v1.1
Acorales	Acoraceae	Acorus americanus	acoame	Phytozome Acorus americanus v1.1
Alismatales	Zosteraceae	Zostera marina	zosmar	Phytozome Zostera marina v3.1
	Araceae	Spirodela polyrrhiza	spipol	Phytozome Spirodela polyrhiza v2
Dioscoreales	Dioscoreaceae	Dioscorea alata	dioala	Phytozome Dioscorea alata v2.1
Asparagales	Asparagaceae	Asparagus officinalis	aspoff	Phytozome Asparagus officinalis V1.1
Zingiberales	Musaceae	Musa acuminata	musacu	Phytozome Musa acuminata v1
Pandanales	Velloziaceae	Acanthochlamys bracteata	acabra	Genome was provided by the author named Xu of the paper. Xu et al. 2022
Amborellales	Amborellaceae	Amborella trichopoda	ambtri	Phytozome Amborella trichopoda v1.0
Outgroup species highlighted in yellow.
Reference
Xu, B., Liao, M., Deng, H.N., Yan, C.C., Lv, Y.Y., Gao, Y.D., et al., 2022. Chromosome-level de novo genome assembly and whole-genome resequencing of the threatened species Acanthochlamys bracteata (Velloziaceae) provide insights into alpine plant divergence in a biodiversity hotspot. Mol Ecol Resour. 22(4), 1582–1595.

## Sheet: Table S2. TEs analysis
Table S2 The percentage of different types of transposable elements (TEs) in 39 species.
Source of genome data	Class	Order	Family	Species	Genome Size (Mb)	Total TEs (%)		LTR (%)				nonLTR (%)			TIR (%)					nonTIR (%)
							Total LTR	Copia	Gypsy	Unknown LTR	Total nonLTR	LINE element	Unknown nonLTR	Total TIR	CACTA	Mutator	PIF Harbinger	Tc1 Mariner	hAT
NCBI Ntab-TN90	Dicots	Solanales	Solanaceae	Nicotiana tabacum	3584	79.85	73.3	6.24	43.37	23.69	0.23	0.18	0.05	0.25	0.04	0.08	0.01	0	0.12	2.08
NCBI p1.0	Dicots	Asterales	Compositae	Bidens hawaiensis	3379	74.6	67.31	20.11	30.12	17.08	0.14	0.12	0.02	0.2	0.02	0.12	0.03	0	0.03	3.72
Phytozome Arachis hypogaea v1.0	Dicots	Fabales	Leguminosae	Arachis hypogaea	2560	78.78	63.58	4.21	42.83	16.54	0.05	0.05	0	8.11	2.32	3.83	0.16	0.14	1.66	2.59
Phytozome Zea mays LH145 v1.2	Monocots	Poales	Poaceae	Zea mays	2150	86.61	66.78	14.89	40.8	11.09	0.03	0.03	0	5.55	2.27	1.07	0.78	0.26	1.17	13.09
Phytozome Miscanthus sinensis v7.1	Monocots	Poales	Poaceae	Miscanthus sinensis	2048	75.68	53.5	11.97	31.11	10.42	0.11	0.11	0	10.27	4.04	2.18	1.39	1.75	0.91	9.91
NCBI ASM2101515v1	Dicots	Magnoliales	Magnoliaceae	Houpoea officinalis	1638	67.86	58.47	15.55	23.23	19.69	0.19	0.17	0.02	0.35	0.04	0.08	0.02	0	0.21	1.61
Phytozome Joinvillea ascendens v1.1	Monocots	Poales	Joinvilleaceae	Joinvillea ascendens	1229	75.21	58.47	12.59	32.88	13	0.06	0.06	0	9.49	3.18	2.98	0.76	0.29	2.28	4.35
Phytozome Asparagus officinalis V1.1	Monocots	Asparagales	Asparagaceae	Asparagus officinalis	1229	74.23	56.5	13.29	27.83	15.38	0.1	0.09	0.01	10.1	2.04	5.18	1.05	0.11	1.72	5.36
Phytozome Eleusine coracana v1.1	Monocots	Poales	Poaceae	Eleusine coracana	1126	66.49	47.37	14.65	25.81	6.91	0.03	0.01	0.02	8.56	2.29	3.08	1.15	0.96	1.08	9.03
Phytozome Pharus latifolius v1.1	Monocots	Poales	Poaceae	Pharus latifolius	1126	78.21	64.72	21.4	38.39	4.93	0.02	0.02	0	6.38	1.76	2.64	0.82	0.23	0.93	4.92
Phytozome Panicum virgatum v5.1	Monocots	Poales	Poaceae	Panicum virgatum	1126	66.7	42.12	8.9	26.23	6.99	0.04	0.04	0	13.52	6.76	2.49	1.26	1.42	1.59	9.51
Phytozome Glycine max Fiskeby v1.1	Dicots	Fabales	Fabaceae	Glycine max	959	52.14	33.29	7.79	15.05	10.45	0.24	0.24	0	11.53	2.55	6.92	0.66	0.22	1.17	3
Phytozome Chasmanthium laxum v1.1	Monocots	Poales	Poaceae	Chasmanthium laxum	835	74.22	52.93	3.98	41.1	7.85	0.12	0.12	0	12.55	6.53	3.42	1.08	0.35	1.17	5.45
Phytozome Solanum tuberosum v6.1	Dicots	Solanales	Solanaceae	Solanum tuberosum	720	63.96	40.94	5.04	25.45	10.45	0.16	0.12	0.04	13.49	2.01	6.16	0.66	2.15	2.51	5.12
Phytozome Sorghum bicolor SC187 v1.1	Monocots	Poales	Poaceae	Sorghum bicolor	665	70.46	50.73	6.14	36.8	7.79	0.09	0.09	0	12.29	3.18	2.23	3.93	2.09	0.86	6.5
Phytozome Paspalum vaginatum v3.1	Monocots	Poales	Poaceae	Paspalum vaginatum	629	65.18	46.89	10.4	24.55	11.94	0.08	0.08	0	7.74	1.6	3.21	0.67	1.17	1.09	9.41
Phytozome Vitis vinifera Genoscope.12X	Dicots	Vitales	Vitaceae	Vitis vinifera	472	45.23	24.65	8.03	11.84	4.78	0.1	0.04	0.06	11.21	3.41	4.66	1.14	0.36	1.64	1.33
Phytozome Panicum hallii HAL v2.2	Monocots	Poales	Poaceae	Panicum hallii	471	62.63	47.72	4.57	37.58	5.57	0.07	0.06	0.01	8.84	2.13	3.98	1.32	0.6	0.81	4.55
Phytozome Dioscorea alata v2.1	Monocots	Dioscoreales	Dioscoreaceae	Dioscorea alata	463	54.75	32.38	4.44	18.38	9.56	0.12	0.09	0.03	14.08	2.34	5.89	3.53	0.19	2.13	1.35
Phytozome Musa acuminata v1	Monocots	Zingiberales	Musaceae	Musa acuminata	459	39.38	32.55	22.85	6.69	3.01	0.31	0.31	0	3.15	0.65	1.04	0.22	0.06	1.18	0.66
Phytozome Setaria italica v2.2	Monocots	Poales	Poaceae	Setaria italica	392	49.11	27.1	5.53	19.22	2.35	0.2	0.2	0	11.18	3.84	2.39	1.91	2.35	0.69	7.98
Phytozome Setaria viridis v2.1	Monocots	Poales	Poaceae	Setaria viridis	383	48.21	26.82	6.01	18.88	1.93	0.19	0.17	0.02	11.71	4.12	2.72	1.69	2.27	0.91	6.75
Phytozome Ananas comosus v3	Monocots	Poales	Bromeliaceae	Ananas comosus	371	51.83	31.19	6.94	19.99	4.26	0.03	0.03	0	9.95	1.68	4.62	1.11	0.1	2.44	9
Phytozome Oryza sativa v7.0	Monocots	Poales	Poaceae	Oryza sativa	365	51.54	20.63	3.02	15.22	2.39	0.05	0.05	0	17.73	1.9	4.53	1.06	9.02	1.22	12.49
Phytozome Acorus americanus v1.1	Monocots	Acorales	Acoraceae	Acorus americanus	364	47.87	28.19	4.32	12.68	11.19	0.26	0.23	0.03	12.02	1.57	6.34	2.05	0.2	1.86	3.92
Phytozome Urochloa fusca v1.1	Monocots	Poales	Poaceae	Urochloa fusca	302	41.45	24.5	4.56	18.05	1.89	0.09	0.09	0	6.63	3.01	1.56	0.69	0.69	0.68	8.36
Phytozome Brachypodium distachyon BdTR7a v1	Monocots	Poales	Poaceae	Brachypodium distachyon	277	37.21	12.9	1.13	10.58	1.19	0.09	0.08	0.01	9.52	1.67	2.11	0.77	4.59	0.38	13.13
Phytozome Zostera marina v3.1	Monocots	Alismatales	Zosteraceae	Zostera marina	252	64.49	45.54	10.81	31.32	3.41	0.77	0.77	0	9.79	3.37	3.29	0.3	0.03	2.8	1.96
NCBI ASM1991499v1	Monocots	Pandanales	Velloziaceae	Acanthochlamys bracteata	241	16.58	8.63	4.09	3.58	0.96	0.02	0	0.02	0.34	0.02	0.12	0.09	0	0.1	2.58
Phytozome Oropetium thomaeum v1.0	Monocots	Poales	Poaceae	Oropetium thomaeum	236	40.25	25.95	2.89	19.14	3.92	0.04	0.04	0	6.66	2.37	2	0.89	1	0.4	5.96
This study	Monocots	Poales	Typhaceae	Typha angustifolia	207	27.6	15.65	3.32	8.93	3.4	0.51	0.51	0	7.3	1.18	2.75	0.56	0.22	2.59	1.45
NCBI	Dicots	Brassicales	Brassicaceae	Microthlaspi erraticum	165	29.41	12.9	1.69	8.8	2.41	0.2	0.2	0	0.21	0.02	0.14	0.05	0	0	5.11
Phytozome Spirodela polyrhiza v2	Monocots	Alismatales	Araceae	Spirodela polyrhiza	141	15.82	7.74	1.93	4.64	1.17	0.2	0.2	0	1.33	0.34	0.54	0.04	0.25	0.16	3.04
NCBI Eutrema parvulum v01	Dicots	Brassicales	Brassicaceae	Thellungiella parvula	133	13.53	4.39	1.26	2.32	0.81	0.26	0.26	0	2.6	1.12	1.11	0.18	0.06	0.13	2.02
NCBI Spirodela intermedia 8410 2	Monocots	Alismatales	Araceae	Spirodela intermedia	132	16.97	10.77	1.36	3.59	5.82	0.16	0.16	0	1.31	0.82	0.45	0.02	0.01	0.01	0.51
Phytozome Arabidopsis thaliana TAIR10	Dicots	Brassicales	Brassicaceae	Arabidopsis thaliana	116	16.27	6.38	1.15	4.54	0.69	0.24	0.24	0	2.24	0.61	1.09	0.24	0.08	0.22	5.63
Phytozome Capsella grandiflora v1.1	Dicots	Brassicales	Brassicaceae	Capsella grandiflora	103	3.79	0.53	0.09	0	0.44	0.21	0.21	0	0.6	0.17	0.27	0.1	0.04	0.02	1.6
NCBI U gibba v2	Dicots	Lamiales	Lentibulariaceae	Utricularia gibba	98	23.41	10.01	1.51	4.95	3.55	0	0	0	2.98	0.53	0.61	0.69	0.22	0.93	0.83
NCBI GenAur 1.0	Dicots	Lamiales	Lentibulariaceae	Genlisea aurea	43	6.85	0.09	0.06	0.01	0.02	0.14	0.14	0	1.09	0.05	0.95	0	0.02	0.07	3.35
* LTR marked by red font, nonLTR marked by green font and TIR marked by blue font in the figure.

## Sheet: Table S3. Hoagland
Table S3 Improved Hoagland nutrient solution.
Element type	Chemical component	Dosage (mg/L)
Bulk elements	NH4Cl	–
	Ca(NO3)2·4H2O	238.501
	NH4H2PO4	14.9539
	KNO3	515.61
	MgSO4	49.3
Iron salt	Na2Fe-EDTA	18.65
	FeSO4·7H2O	13.9
Trace elements	H3BO3	0.62
	MnSO4·4H2O	2.23
	ZnSO4	0.86
	CuSO4	0.025
	CoCl2	0.025
	Na2MoO4·2H2O	0.25

## Sheet: Table S4. N Stress 
Table S4 Fresh weight, root, stem, and leaf length statistics of Typha angustifolia treatment and control groups.
Groups		Fresh Weight (g)			Root Length (cm)				Stem Length (cm)				Leaf Length (cm)
	Samples	0 Days	30 Days	60 Days	Samples	0 Days	30 Days	60 Days	Samples	0 Days	30 Days	60 Days	Samples	0 Days	30 Days	60 Days
CK	XP21	32.3	63	81	XP21	9.2	13.2	14.5	XP21	6.4	19.3	22.2	XP21	74.2	79.4	89.2
	XP22	34.4	77	151	XP22	10.5	17.3	15.1	XP22	14.8	14.3	15.9	XP22	85.6	90.6	79.2
	XP25	31.5	100	147	XP25	11.6	12.6	14.5	XP25	14.7	24.4	17.8	XP25	63.2	105.4	99.2
TM500	XP36	31.5	51	97	XP36	7.8	11.7	11.1	XP36	14.6	16.4	26.2	XP36	71.6	80.6	98.9
	XP37	31	53	90	XP37	7.8	12.6	12.2	XP37	17.6	22.5	26.1	XP37	78.6	72.2	92.9
	XP39	35.7	82	171	XP39	7.3	9.6	11.5	XP39	16.1	24.8	29.8	XP39	77.2	92.2	109.8
TM900	XP14	33.5	58	82	XP14	9.8	10.5	8.3	XP14	15.7	25.1	23.5	XP14	69.5	79.6	90.6
	XP17	34.9	60	84	XP17	7.6	8.2	9.1	XP17	11.9	28.1	23.2	XP17	75.6	71.2	92.6
	XP18	34.2	41	0	XP18	7.9	8.5	0	XP18	14.6	17.8	0	XP18	68.2	78.3	0
CK: Control.
TM500: Treatment 500mg/L NH4Cl.
TM900: Treatment 900mg/L NH4Cl.

## Sheet: Table S5 Samples
Table S5 Transcriptome data for 24 samples used for differential gene expression analyses.
Sample	Type of groups	Raw Reads	Clean Reads	Raw Base(G)	Clean Base(G)	Effective Rate(%)	Error Rate(%)	Q20(%)	Q30(%)	GC Content(%)
XP-CK-L1	Control	34490534	33757324	5.17	5.06	97.87	0.03	96.97	91.77	47.92
XP-CK-L2	Control	35837538	34759016	5.38	5.21	96.99	0.03	96.55	90.95	48.56
XP-CK-L3	Control	36345704	35284360	5.45	5.29	97.08	0.03	96.92	91.73	48.22
XP-CK-L4	Control	35710984	34615416	5.36	5.19	96.93	0.03	97.08	92.06	48.06
XP-CK-L5	Control	36288086	34808182	5.44	5.22	95.92	0.03	96.69	91.15	48.75
XP-CK-L6	Control	37161660	36506598	5.57	5.48	98.24	0.03	96.97	91.72	47.95
XP-CK-R1	Control	35346306	33701360	5.3	5.06	95.35	0.03	97.02	91.94	48.38
XP-CK-R2	Control	38384732	37395806	5.76	5.61	97.42	0.03	96.78	91.38	48.42
XP-CK-R3	Control	36558468	35048828	5.48	5.26	95.87	0.03	97.03	92.08	49.34
XP-CK-R4	Control	39069214	38000570	5.86	5.7	97.26	0.03	96.34	90.49	47.98
XP-CK-R5	Control	37159998	35928044	5.57	5.39	96.68	0.03	96.77	91.4	48.84
XP-CK-R6	Control	40426826	38992106	6.06	5.85	96.45	0.03	96.85	91.58	48.69
XP-TM900-L1	Treatment 900mg/L NH4Cl	35591084	34390418	5.34	5.16	96.63	0.03	96.81	91.52	48.97
XP-TM900-L2	Treatment 900mg/L NH4Cl	37642034	37097420	5.65	5.56	98.55	0.03	96.88	91.59	48.2
XP-TM900-L3	Treatment 900mg/L NH4Cl	37561050	36676118	5.63	5.5	97.64	0.03	96.81	91.5	48.94
XP-TM900-L4	Treatment 900mg/L NH4Cl	36735030	35794266	5.51	5.37	97.44	0.03	96.53	90.86	48.96
XP-TM900-L5	Treatment 900mg/L NH4Cl	34636622	33369324	5.2	5.01	96.34	0.03	96.94	91.69	48.63
XP-TM900-L6	Treatment 900mg/L NH4Cl	39164414	37237688	5.87	5.59	95.08	0.03	97.31	92.78	48.8
XP-TM900-R1	Treatment 900mg/L NH4Cl	36450902	35401282	5.47	5.31	97.12	0.03	96.84	91.59	49.17
XP-TM900-R2	Treatment 900mg/L NH4Cl	37299286	36269660	5.59	5.44	97.24	0.03	96.86	91.59	49.69
XP-TM900-R3	Treatment 900mg/L NH4Cl	36048000	35259390	5.41	5.29	97.81	0.03	96.71	91.25	48.96
XP-TM900-R4	Treatment 900mg/L NH4Cl	35916834	35174638	5.39	5.28	97.93	0.03	97	91.94	49.53
XP-TM900-R5	Treatment 900mg/L NH4Cl	35467562	34690474	5.32	5.2	97.81	0.03	96.58	90.97	48.36
XP-TM900-R6	Treatment 900mg/L NH4Cl	37420794	36709816	5.61	5.51	98.1	0.03	96.97	91.81	48.45
Sample: Sample name.
Raw reads: The number of sequenced raw reads.
Clean reads: The number of clean reads obtained after filtering.
Raw bases: The total number of bases in the raw sequencing data, i.e. the number of raw reads multiplied by the sequencing length.
Clean bases: The total number of bases of the filtered data.
Error: Average base sequencing error rate.
Q20, Q30: Percentage of bases with Phred values greater than 20 and 30 in the total number of bases.
GC: Number of G/C bases as a percentage of the total number of bases.

## Sheet: Table S6. DEGs results
Table S6 Differentially expressed genes between the control group and treated group.
	Leaf								Root
		baseMean	log2FoldChange	lfcSE	pvalue	padj				baseMean	log2FoldChange	lfcSE	pvalue	padj
Up-regulated	xp04984	9.55572	-4.28821	1.07883	4.99e-06	0.000678727		Up-regulated	xp21051	55.9666	-3.97509	0.810207	3.56e-08	0.000113112
	xp13752	324.126	-3.1782	0.565134	7.45e-10	6.62e-07			xp14182	557.685	-3.48415	0.906573	3.72e-06	0.00275506
	xp01307	17.279	-2.93185	0.706427	1.4e-06	0.000248854			xp03016	311.59	-3.29245	0.440936	3.62e-15	2.24e-11
	xp03175	105.063	-2.446	0.621529	3.05e-06	0.000460783			xp11379	355.114	-3.06588	0.644621	7.31e-08	0.000150265
	xp14212	57.4481	-2.334	0.418903	1.09e-09	9.16e-07			xp18951	603.131	-2.70589	0.753789	1.04e-05	0.00534148
	xp20467	7220.83	-2.14786	0.226343	1.1e-22	8.8e-19			xp17257	1026.15	-2.63932	0.847607	5.19e-05	0.017738
	xp02908	104.022	-2.14073	0.567864	5.88e-06	0.000745876			xp18945	1081.88	-2.35606	0.651286	9.7e-06	0.00534148
	xp15243	183.063	-2.12032	0.527369	2.16e-06	0.000353267			xp12606	2286.38	-2.20756	0.554292	2.38e-06	0.00210121
	xp07617	21.1434	-1.91666	0.532203	1.25e-05	0.00134456			xp07695	3829.08	-1.82044	0.503151	1.01e-05	0.00534148
	xp08501	100.308	-1.90567	0.575954	3.16e-05	0.00248075			xp17300	414.575	-1.65329	0.493614	2.68e-05	0.0107833
	xp03299	122.698	-1.86778	0.459042	1.82e-06	0.00031307		Down-regulated	xp06041	21.7766	1.50985	0.5739	0.000249095	0.0470485
	xp07722	731.606	-1.81748	0.581058	5.78e-05	0.00393451			xp09441	234.687	1.56303	0.319579	4.31e-08	0.000113112
	xp00182	496.858	-1.79753	0.316037	5.62e-10	6e-07			xp11148	81.9415	1.60848	0.373775	6.78e-07	0.000863965
	xp19080	5899.18	-1.75803	0.455429	4.22e-06	0.000596602			xp03012	123.655	1.65917	0.635194	0.000255283	0.0472529
	xp10889	216.175	-1.74575	0.525623	3.07e-05	0.00244626			xp02599	131.343	1.65987	0.605279	0.000180096	0.0401636
	xp22503	2032.62	-1.72197	0.537759	4.53e-05	0.00323521			xp02725	49.1457	1.66237	0.527897	5.31e-05	0.017738
	xp22756	50.3468	-1.64594	0.407556	2.12e-06	0.000353267			xp11441	37.2758	1.68727	0.462861	1.02e-05	0.00534148
	xp13391	833.664	-1.63887	0.196595	3.68e-18	1.96e-14			xp17136	668.002	1.69857	0.301045	7.41e-10	3.43e-06
	xp12569	196.946	-1.63573	0.506705	4.3e-05	0.00309771			xp17138	94.5546	1.7701	0.432521	1.65e-06	0.00152352
	xp08897	24.3598	-1.63403	0.482491	2.64e-05	0.00220163			xp17483	140.23	1.78226	0.678758	0.000241608	0.0470485
	xp21132	76.6256	-1.61289	0.470564	2.2e-05	0.00195472			xp11757	11.3609	1.84164	0.701165	0.000286349	0.0495358
	xp15617	666.832	-1.60509	0.439446	9.59e-06	0.00108723			xp00089	1774.63	1.84473	0.699743	0.000242277	0.0470485
	xp13667	2414.85	-1.5932	0.303995	6.84e-09	4.38e-06			xp10210	22.1759	1.8667	0.690339	0.00020386	0.0423799
	xp22026	188.928	-1.58862	0.410106	4.13e-06	0.000589755			xp12364	155.442	1.97321	0.544633	1.03e-05	0.00534148
	xp00248	3119.54	-1.57399	0.304358	8.33e-09	5.09e-06			xp10486	48.8715	2.06898	0.476819	5.66e-07	0.000806342
	xp07743	532.202	-1.56806	0.621907	0.00033108	0.0143495			xp06698	112.693	2.0698	0.790171	0.000240031	0.0470485
	xp21753	515.166	-1.56314	0.389051	2.3e-06	0.000371411			xp03099	78.123	2.11756	0.690149	6.57e-05	0.0200889
	xp12013	2848.69	-1.55837	0.258543	7.55e-11	1.1e-07			xp12095	325.302	2.13071	0.509424	1.12e-06	0.00121494
	xp19634	696.197	-1.55016	0.557733	0.000167381	0.00877679			xp11459	95.5309	2.14665	0.781708	0.000169402	0.0387116
	xp21885	331.696	-1.53462	0.461621	3.12e-05	0.00247108			xp09117	49.1822	2.15328	0.705286	7.15e-05	0.020682
	xp21752	58.8623	-1.51794	0.610678	0.00037454	0.015359			xp03498	82.7058	2.24518	0.685785	3.32e-05	0.0128039
	xp15333	130.413	-1.51588	0.44392	2.31e-05	0.00202816			xp16546	81.3254	2.36619	0.73501	4.1e-05	0.0151701
	xp14186	118.807	-1.51463	0.460945	3.61e-05	0.00274758			xp19009	412.736	2.37076	0.741905	4.39e-05	0.0155798
	xp04020	181.957	-1.50175	0.540066	0.000169784	0.00884479			xp20597	50.7375	2.43171	0.737815	3.22e-05	0.0126932
Down-regulated	xp11804	96.967	1.51607	0.272723	1.28e-09	1.02e-06			xp13234	358.597	2.47201	0.869302	0.000124956	0.0296529
	xp18622	198.187	1.52176	0.323903	1.14e-07	3.51e-05			xp07793	162.848	2.50077	0.718677	1.65e-05	0.00728522
	xp11166	1812.14	1.56063	0.263711	1.63e-10	1.95e-07			xp15027	5.36807	2.79189	0.837521	5.42e-05	0.017738
	xp17668	101.871	1.56422	0.314727	2.98e-08	1.33e-05			xp13939	6.5889	2.7963	1.00912	0.000237501	0.0470485
	xp07373	2770.9	1.60887	0.729277	0.000733601	0.0247			xp18090	191.922	2.8634	1.08254	0.000200502	0.0422959
	xp05905	14.0254	1.61204	0.746762	0.000836085	0.0269587			xp10247	2024.92	3.0534	1.04072	9.24e-05	0.0240936
	xp05377	78.3926	1.61217	0.899431	0.00150144	0.039326			xp03850	26.3878	3.16342	0.765368	1.36e-06	0.00133585
	xp18455	138.476	1.62836	0.568322	0.000136699	0.00759105			xp21142	123.79	3.18465	1.08527	8.77e-05	0.0235197
	xp22388	2022.84	1.63144	0.321385	1.86e-08	9.31e-06			xp00231	1130.12	3.18723	0.731904	5.06e-07	0.000780981
	xp07233	26.1705	1.64209	0.389475	1.11e-06	0.000203882			xp19171	1203.57	3.2993	1.30403	0.000254305	0.0472529
	xp15446	2092.69	1.67959	0.349102	7.34e-08	2.4e-05			xp13219	9.03605	3.35368	0.926691	1.45e-05	0.00690358
	xp05362	41.0726	1.73756	0.681662	0.000315228	0.0138883			xp19538	270.954	3.53355	0.907963	3.26e-06	0.0026265
	xp14814	290.981	1.75452	0.319985	1.88e-09	1.39e-06			xp11213	81.0919	3.86248	1.04023	6.28e-06	0.00446996
	xp22212	1002.58	1.79044	0.426954	1.11e-06	0.000203882			xp06052	225.762	4.07386	1.37817	7.31e-05	0.0208065
	xp08640	1032.91	1.83593	0.354244	9.63e-09	5.5e-06			xp09923	2385.31	4.2302	0.921444	1.59e-07	0.000294533
	xp18465	629.646	1.8392	0.226991	2.67e-17	1.07e-13			xp02944	329.802	4.25731	1.10168	3.41e-06	0.0026265
	xp10441	199.697	1.87096	0.458878	1.82e-06	0.00031307			xp10193	8.44592	4.8813	1.36879	7.35e-06	0.00469026
	xp22483	40.4737	1.88769	0.676552	0.000161087	0.00847456			xp22414	69.9848	5.62326	1.84116	4.46e-05	0.0155798
	xp03515	514.464	1.95535	0.436243	3.1e-07	7.2e-05			xp10190	9.68611	7.6095	3.17065	6.84e-05	0.0200889
	xp02725	84.4028	1.96911	0.436762	2.72e-07	6.59e-05
	xp10858	245.729	1.99736	0.397571	2.11e-08	9.92e-06
	xp11920	1764.99	2.05357	0.456714	2.87e-07	6.84e-05
	xp19653	34.29	2.06584	0.652239	5.21e-05	0.00360697
	xp17020	250.592	2.06816	0.205986	5.13e-25	8.2e-21
	xp22907	7.81405	2.10198	1.19545	0.0017274	0.0430315
	xp09435	152.32	2.12762	0.789356	0.000201197	0.00990073
	xp18090	12383.3	2.13048	0.646386	3.67e-05	0.00277436
	xp04313	86.2293	2.17615	0.933874	0.000487323	0.0185125
	xp14124	6.88754	2.18245	0.880757	0.000464952	0.017875
	xp11441	35.9361	2.20967	0.424775	8.6e-09	5.09e-06
	xp15225	39.9464	2.27001	0.563342	2.15e-06	0.000353267
	xp04572	114.899	2.36627	1.19123	0.000922404	0.0290394
	xp00246	231.401	2.4164	0.631506	4.71e-06	0.000655575
	xp10486	80.3391	2.74853	0.698335	3e-06	0.000457078
	xp00386	159.647	2.8346	0.575291	3.4e-08	1.37e-05
	xp22944	12.3249	2.85256	1.65883	0.00146236	0.0387852
	xp19883	18.2906	3.00926	1.41595	0.000701141	0.0239091
	xp02113	227.263	3.20419	1.76098	0.000979144	0.0302306
	xp21400	15.4941	4.34989	1.5505	0.000154771	0.0082231
	xp18662	131.516	4.61977	1.50574	4.89e-05	0.00344183
	xp06133	123.509	5.45768	1.6723	2.37e-05	0.00205979
